# Supplementary material for: Integrated Workflow for the Label-Free Isolation and Genomic Analysis of Single Circulating Tumor Cells in Pancreatic Cancer
Source: Int J Mol Sci. 2022 Jul 16;23(14):7852. doi: 10.3390/ijms23147852 (PMC9316651; doi:10.3390/ijms23147852)
Supplement: Supplementary file 1 [file ijms-23-07852-s001.zip]

Archive with 1 entries (1 files):
- ijms-1815683-supplementary.pdf
